# Supplementary material for: Analysis of Anakinra Therapy for the Deficiency of Interleukin-1 Receptor Antagonist through Clinical Evidence
Source: J Clin Med. 2024 Feb 10;13(4):1026. doi: 10.3390/jcm13041026 (PMC10888712; doi:10.3390/jcm13041026)
Supplement: Supplementary file 1 [file jcm-13-01026-s001.zip]

Archive with 1 entries (1 files):
- jcm-2786636-supplementary.pdf
